# Supplementary material for: GH20 and GH84 β-N-acetylglucosaminidases with different linkage specificities underpin mucin O-glycan breakdown capability of Bifidobacterium bifidum
Source: J Biol Chem. 2023 May 3;299(6):104781. doi: 10.1016/j.jbc.2023.104781 (PMC10245121; doi:10.1016/j.jbc.2023.104781)
Supplement: Supporting information Tables [file mmc1.xlsx]

## Sheet: S1
Supporting Information Table S1. Non-sulfated O-glycan alditols obtained from PGM treated with purified recombinant enzymes.
Glycosyl composition*	GlyTouCan ID	m/z [M+Na]+		No enzyme control			BbhI-treated PGM				BbhIV-treated PGM				BbhV-treated PGM
				Semi-quantified amount (pmol per 0.1 mg protein)			Semi-quantified amount (pmol per 0.1 mg protein)			q-value	Semi-quantified amount (pmol per 0.1 mg protein)			q-value	Semi-quantified amount (pmol per 0.1 mg protein)			q-value
		Theoretical	Observed**	Mean ± SD			Mean ± SD			(vs control)	Mean ± SD			(vs control)	Mean ± SD			(vs control)
H1-HexNAcitol	G29931IJ	534.37	534.265	3743.94	±	583.64	4619.93	±	1061.33	0.610691	4350.52	±	732.183	0.669102	3051.02	±	694.293	0.610691
F1H1-HexNAcitol	G76163CP	708.42	708.364	6905.84	±	792.579	7989.98	±	610.38	0.390903	9364.2	±	1799.58	0.346067	6740.21	±	645.518	0.829273
H1N1-HexNAcitol	G32550BI	779.45	779.384	14172.8	±	1359.38	19291.8	±	2348.02	0.260775	21591.6	±	4047.75	0.281972	14819.8	±	1852.89	0.749981
N2-HexNAcitol	G41116RW	820.441	820.33	127.66	±	102.09	160.146	±	32.4866	0.749981	157.99	±	8.57482	0.749981	77.8856	±	29.2041	0.689451
NA1H1-HexNAcitol	G60554YG	895.48	895.425	12.039	±	2.7847	17.9996	±	11.0482	0.672354	17.8213	±	7.34416	0.610691	22.5491	±	20.9799	0.672354
F1H1N1-HexNAcitol	G22355FZ	953.51	953.47	5040.05	±	518.259	5906.4	±	524.267	0.363204	4077.54	±	467.183	0.326361	4855.49	±	481.857	0.754271
H2N1-HexNAcitol	G63628AV	983.52	983.464	1789.31	±	304.201	1994.43	±	170.07	0.669102	2021.84	±	91.7096	0.610691	1599.56	±	295.746	0.691521
H1N2-HexNAcitol	G60554YG	1024.58	1024.51	3873.06	±	356.993	5295.28	±	671.646	0.260775	2492.78	±	284.495	0.120707	4447.99	±	910.546	0.669102
NA1F1H1-HexNAcitol	G05917SW	1069.58	1069.5	15.3901	±	7.39377	24.8365	±	13.3542	0.669102	25.2378	±	5.46541	0.390952	27.8202	±	23.0803	0.672354
NA2H1N1-HexNAcitol	G60382VE	1140.59	1140.54	14.8923	±	3.27095	17.8995	±	8.61166	0.749981	20.3206	±	0.991546	0.307929	29.571	±	26.3848	0.672354
F1H2N1-HexNAcitol	G31685JQ	1157.6	1157.56	2465.88	±	231.073	2794.23	±	111.73	0.346067	3159.9	±	288.419	0.260775	2459.16	±	229.372	0.977903
F1H1N2-HexNAcitol	G82385HC	1198.63	1198.58	930.473	±	102.913	981.499	±	38.0425	0.689451	969.977	±	41.436	0.749981	886.086	±	118.219	0.749981
H2N2-HexNAcitol	G38100FJ	1228.68	1228.57	2777.68	±	256.573	3581.89	±	292.195	0.260775	4015.25	±	612.389	0.260775	2859.33	±	238.832	0.777166
F2H2N1-HexNAcitol	G26993IO	1331.68	1331.61	3278.15	±	220.523	3604.5	±	615.933	0.672354	3107.89	±	249.992	0.672354	2995.7	±	530.334	0.672354
NA1H2N2-HexNAcitol	G75299FS	1344.67	1345.62	28.1693	±	14.2358	43.0474	±	24.5002	0.672354	47.8971	±	2.49096	0.326361	34.3876	±	16.6059	0.749981
F1H2N2-HexNAcitol	G92628GI	1402.72	1402.66	5612.79	±	512.779	7590.17	±	924.203	0.260775	7495.03	±	1544.06	0.366114	5864.18	±	554.579	0.749981
H3N2-HexNAcitol	G60145BJ	1432.74	1432.65	679.651	±	304.427	1004.1	±	312.891	0.610691	782.559	±	39.9904	0.749981	558.781	±	251.701	0.749981
H2N3-HexNAcitol	G64140ZZ	1473.77	1473.66	3989.2	±	470.46	5816.5	±	1129.64	0.307929	5345.89	±	1375.79	0.469921	4194.18	±	291.044	0.745634
NA1F1H2N1-HexNAcitol	G46056UB	1518.8	1518.73	14.8684	±	6.83066	17.3761	±	4.5483	0.749981	25.7284	±	8.13486	0.410669	20.6171	±	12.2639	0.712296
F2H3N1-HexNAcitol	G64162JC	1535.79	1535.74	50.2586	±	20.951	66.4207	±	4.53662	0.610691	46.5382	±	7.02493	0.828692	47.7096	±	17.3021	0.902553
F2H2N2-HexNAcitol	G67999CW	1576.82	1576.7	377.539	±	16.4467	390.824	±	48.1488	0.754271	350.031	±	8.49004	0.307929	339.136	±	50.0783	0.610691
F1H3N2-HexNAcitol	G94854LT	1606.83	1606.69	172.957	±	34.9771	187.316	±	35.0409	0.749981	226.711	±	9.55575	0.307929	140.122	±	43.7306	0.669102
F1H2N3-HexNAcitol	G16143FT	1647.86	1647.73	2003.07	±	184.039	2658.68	±	441.574	0.326361	2247.08	±	394.463	0.672354	2038.33	±	158.69	0.843561
H3N3-HexNAcitol	G78977TF	1677.91	1677.75	350.413	±	108.488	504.537	±	115.104	0.442047	418.751	±	44.4217	0.669102	319.779	±	90.0445	0.777166
H2N4-HexNAcitol	G24646ZK	1718.89	1718.75	81.8815	±	6.43027	76.4789	±	7.6683	0.672354	37.1652	±	6.82009	0.044498	86.0408	±	6.82822	0.691521
F2H3N2-HexNAcitol	G07869EJ	1780.92	1780.77	161.747	±	26.1783	169.758	±	24.1086	0.777166	281.091	±	16.7715	0.075725	138.321	±	26.7573	0.669102
F2H2N3-HexNAcitol	G54543GL	1821.95	1821.78	246.303	±	23.3791	264.442	±	48.3718	0.749981	235.758	±	32.4855	0.754271	212.055	±	36.4049	0.610691
F1H3N3-HexNAcitol	G49874UX	1851.93	1851.81	252.813	±	29.8341	337.93	±	46.149	0.307929	296.539	±	19.407	0.346067	232.339	±	41.3189	0.712296
H4N3-HexNAcitol	G81295CK	1881.97	1881.85	18.6275	±	5.95628	35.7981	±	14.655	0.390903	29.2465	±	5.82362	0.346067	25.1919	±	14.9975	0.712296
F1H2N4-HexNAcitol	G68572BA	1892.98	1892.84	34.0773	±	4.46905	49.0259	±	2.70229	0.125709	25.6331	±	6.68561	0.397854	36.5151	±	3.83025	0.712296
H3N4-HexNAcitol	G31936TA	1922.99	1922.79	125.259	±	9.66194	153.16	±	22.6651	0.373923	196.272	±	52.9509	0.34325	119.367	±	18.0657	0.749981
F2H3N3-HexNAcitol	G51287LK	2026.05	2025.86	200.957	±	7.25658	225.494	±	34.5511	0.62285	53.7628	±	4.19981	0.000798	180.236	±	33.8827	0.669102
F1H4H3-HexNAcitol	G46687AB	2056.06	2055.94	21.7701	±	5.48595	34.3833	±	4.46405	0.278274	25.7723	±	1.26497	0.614443	24.215	±	9.14364	0.777166
F1H3N4-HexNAcitol	G10256JP	2097.08	2096.89	124.305	±	16.7656	151.473	±	14.8069	0.346067	75.6782	±	23.1985	0.283538	124.705	±	16.5437	0.977903
H3N5-HexNAcitol	G14260UH	2168.12	2167.9	58.8623	±	11.1913	53.7503	±	21.0789	0.777166	18.6212	±	4.07052	0.096923	63.9756	±	2.67194	0.691521
F1H3N4-HexNAcitol	G10256JP	2271.17	2270.97	16.158	±	3.55475	28.4536	±	5.30118	0.260775	30.4792	±	9.76592	0.326361	20.1333	±	6.23603	0.672354
F3H4N3-HexNAcitol	G47448YK	2404.23	2404.02	36.3729	±	6.24537	49.4938	±	4.93403	0.292264	27.5508	±	3.37292	0.346067	30.7473	±	8.49014	0.672354
F2H4N4-HexNAcitol	G70418MS	2475.27	2474.99	19.6505	±	0.670058	29.9008	±	1.31073	0.015447	19.7967	±	7.51814	0.977903	17.4177	±	3.64606	0.669102
Total				59824.9	±	6672.39	76219.4	±	9802.07		73712.5	±	12266.3		59740.7	±	7812.11
*Abbreviation. NA: N-acetylneuraminine acid; F: fucose; H: hexose; N: N-acetylhexosamine; HexNAcitol: N-acetylhexosamine alditol.
**The ion peaks whose mean values were estimated to be larger than 10 pmol/100 ug PGM at least in one sample and whose glycosyl compositions were confirmed by MS/MS analysis are shown. The ion peaks at m/z 575, 738, 749, 912, 1188, 1362, 1637, 1765, 1985, 2506, 2679, and 2791 were unassigned as glycans.

## Sheet: S2
Supporting InformationTable S2. Non-sulfated O-glycan alditols obtained from PGM cultivated with Bifidobacterium bifidum variants.
Glycosyl composition*	GlyTouCan ID	m/z [M +Na]+		Non-inoculated			WT			BbhI-				BbhIV-				BbhV-				BbhI-BbhIV-
		Theoretical	Observed**	Semi-quantified amount (pmol per 0.1 mg protein)			Semi-quantified amount (pmol per 0.1 mg protein)			Semi-quantified amount (pmol per 0.1 mg protein)			q-value	Semi-quantified amount (pmol per 0.1 mg protein)			q-value	Semi-quantified amount (pmol per 0.1 mg protein)			q-value	Semi-quantified amount (pmol per 0.1 mg protein)			q-value
				Mean ± SD			Mean ± SD			Mean ± SD			(vs WT)	Mean ± SD			(vs WT)	Mean ± SD			(vs WT)	Mean ± SD			(vs WT)
H1-GalNAc-itol	G29931IJ	534.37	534.281	5104.24	±	2263.3	1761	±	237.44	2500.39	±	110.845	0.048201	3470.85	±	354.28	0.027396	1664.48	±	330.86	0.771507	2542.21	±	785.41	0.288266
F1H1-GalNAcitol	G76163CP	708.42	708.374	5985.13	±	3137.05	1199.17	±	169.062	1113.7	±	147.381	0.639525	1124.08	±	95.0874	0.636396	871.598	±	196.875	0.198599	1163.08	±	308.219	0.905635
H1N1-HexNAcitol	G32550BI	779.45	779.407	8156.5	±	5937.84	1205.06	±	148.043	3011.26	±	253.225	0.011543	4249.33	±	374.463	0.008588	886.83	±	226.071	0.213752	4240.89	±	1700.62	0.104701
N2-HexNAcitol	G41116RW	820.441	820.439	15.4886	±	2.03238	12.9163	±	2.17626	22.7218	±	4.62359	0.089735	32.215	±	9.32123	0.085097	11.1254	±	2.0801	0.473103	18.4755	±	3.01784	0.142652
NA1H1-HexNAcitol	G60554YG	895.48	895.475	118.57	±	124.426	13.5562	±	4.81265	9.21142	±	0.321099	0.309507	27.0453	±	16.2703	0.355458	7.74287	±	1.30762	0.213752	33.1619	±	9.31017	0.094023
F1H1N1-HexNAcitol	G22355FZ	953.51	953.519	4125.88	±	1621.71	2027.17	±	238.83	2406.05	±	103.206	0.149246	2744.96	±	16.2958	0.041452	2035.88	±	437.814	0.977324	3095.02	±	635.91	0.133841
H2N1-HexNAcitol	G63628AV	983.52	983.54	1563	±	106.525	583.589	±	81.7056	599.558	±	49.7765	0.839917	493.092	±	25.0489	0.249571	479.401	±	146.667	0.457987	481.575	±	20.6869	0.209756
H1N2-HexNAcitol	G60554YG	1024.58	1024.54	3232.13	±	867.973	984.536	±	98.1423	1669.61	±	568.019	0.213752	2383.07	±	510.789	0.052445	1002.82	±	183.395	0.920288	1565.15	±	320.552	0.110007
NA1F1H1-HexNAcitol	G05917SW	1069.58	1069.54	18.6095	±	19.3144	5.35408	±	1.60575	5.8118	±	1.06487	0.771507	8.10581	±	2.11816	0.258599	6.39308	±	1.98541	0.621182	8.06263	±	1.33724	0.193962
NA2H1N1-HexNAcitol	G60382VE	1140.59	1140.62	94.7335	±	91.8626	26.761	±	6.20393	20.7837	±	2.01285	0.307332	27.7309	±	2.37365	0.862761	21.8859	±	5.91616	0.495033	21.4771	±	4.04942	0.397192
F1H2N1-HexNAcitol	G31685JQ	1157.6	1157.62	1714.08	±	514.159	144.9	±	12.5422	141.472	±	45.9154	0.923576	140.434	±	21.295	0.830003	139.293	±	28.8929	0.830003	217.243	±	45.9786	0.138318
F1H1N2-HexNAcitol	G82385HC	1198.63	1198.65	319.516	±	41.2618	181.921	±	17.8331	488.761	±	238.807	0.193962	565.903	±	125.826	0.041452	176.894	±	34.6812	0.875762	377.046	±	90.6753	0.080597
H2N2-HexNAcitol	G38100FJ	1228.68	1228.67	1867.69	±	364.987	82.4595	±	6.46733	216.666	±	107.682	0.203477	470.557	±	99.4618	0.027656	78.2167	±	20.2963	0.816217	320.482	±	89.5289	0.053226
F2H2N1-HexNAcitol	G26993IO	1331.68	1331.71	1276.2	±	329.102	8.17709	±	0.450911	16.9138	±	9.02709	0.287367	11.1015	±	2.45072	0.213752	7.78921	±	1.96807	0.820837	16.3839	±	3.69061	0.078073
NA1H2N2-HexNAcitol	G75299FS	1344.67	1345.68	16.5171	±	9.71621	22.9014	±	3.63528	23.6965	±	10.2655	0.923576	22.3884	±	1.59772	0.875762	4.56546	±	2.42423	0.025826	31.7599	±	12.8053	0.425118
F1H2N2-HexNAcitol	G92628GI	1402.72	1402.73	2515.67	±	643.562	1296.55	±	49.1998	1340.49	±	616.908	0.923576	1567.35	±	259.693	0.258599	1417.38	±	274.49	0.610262	2668.71	±	284.31	0.020468
H3N2-HexNAcitol	G60145BJ	1432.74	1432.75	138.089	±	29.93	74.3347	±	11.5195	89.0065	±	50.3038	0.733106	81.8615	±	13.7921	0.615174	89.9499	±	34.4449	0.610262	89.2851	±	28.8019	0.5635
H2N3-HexNAcitol	G64140ZZ	1473.77	1473.79	2741.74	±	776.543	12.9701	±	1.76956	52.3664	±	31.8628	0.205035	222.979	±	95.3956	0.078073	14.5176	±	5.0939	0.733106	90.7737	±	30.7999	0.056934
NA1F1H2N1-HexNAcitol	G46056UB	1518.8	1518.77	12.568	±	12.8694	1.71276	±	0.55747	3.02901	±	1.08083	0.240382	4.0392	±	0.340544	0.03173	1.24105	±	0.466624	0.436549	4.81645	±	0.819044	0.041452
F2H3N1-HexNAcitol	G64162JC	1535.79	1535.76	57.3458	±	8.37184	1.96	±	0.333868	2.49818	±	0.637229	0.38111	3.62803	±	1.21907	0.188321	1.64147	±	0.115768	0.309507	5.2464	±	1.28573	0.058411
F2H2N2-HexNAcitol	G67999CW	1576.82	1576.83	139.707	±	29.1723	35.0441	±	2.7232	90.0296	±	69.2481	0.355458	101.309	±	39.4348	0.117328	41.0683	±	11.1152	0.530806	109.99	±	37.697	0.085097
F1H3N2-HexNAcitol	G94854LT	1606.83	1606.85	127.429	±	37.5538	13.9793	±	3.20522	22.4974	±	16.5053	0.544365	22.8249	±	5.3575	0.158643	15.2535	±	3.74622	0.757287	49.532	±	17.5421	0.085097
F1H2N3-HexNAcitol	G16143FT	1647.86	1647.86	748.862	±	138.932	128.041	±	9.46754	391.85	±	292.813	0.309507	593.244	±	209.407	0.078073	151.208	±	30.4261	0.389016	724.468	±	206.24	0.04579
H3N3-HexNAcitol	G78977TF	1677.91	1677.87	150.723	±	28.5523	10.3076	±	1.62964	35.2131	±	24.2885	0.258599	52.7221	±	19.3484	0.078333	14.167	±	3.67022	0.288064	33.0807	±	12.7927	0.105366
H2N4-HexNAcitol	G24646ZK	1718.89	1718.88	56.7477	±	2.41456	5.68085	±	0.748331	11.7494	±	7.18715	0.333587	75.4304	±	57.1108	0.208171	4.46819	±	1.36862	0.364465	13.4837	±	3.85044	0.085097
F2H3N2-HexNAcitol	G07869EJ	1780.92	1780.91	103.716	±	29.173	2.64878	±	0.11503	4.27873	±	2.89019	0.496734	3.61792	±	1.16476	0.339029	3.2227	±	0.516139	0.240382	8.76759	±	3.29386	0.094757
F2H2N3-HexNAcitol	G54543GL	1821.95	1821.93	82.0903	±	22.7301	122.097	±	12.4017	171.418	±	133.897	0.65249	197.861	±	72.9777	0.258599	149.32	±	28.5154	0.320365	416.264	±	139.968	0.081254
F1H3N3-HexNAcitol	G49874UX	1851.93	1851.94	133.605	±	21.4434	53.9332	±	4.96421	70.8772	±	62.2723	0.745351	84.7587	±	25.5165	0.213752	73.8451	±	17.6574	0.240382	210.962	±	73.4181	0.080597
H4N3-HexNAcitol	G81295CK	1881.97	1881.94	19.7969	±	7.43671	4.96868	±	1.73608	7.04735	±	3.77035	0.546935	7.05174	±	1.90881	0.350926	4.91192	±	1.77768	0.975469	11.943	±	3.73338	0.115756
F1H2N4-HexNAcitol	G68572BA	1892.98	1892.97	22.2186	±	4.10373	10.8768	±	0.541676	98.8507	±	91.9602	0.28812	163.535	±	99.7827	0.138318	13.8449	±	3.26961	0.310028	63.8867	±	21.477	0.058411
H3N4-HexNAcitol	G31936TA	1922.99	1922.95	124.724	±	13.395	4.04294	±	0.352345	11.2212	±	6.3932	0.231208	26.0087	±	12.1919	0.102344	4.14484	±	1.40657	0.923576	13.1321	±	3.46807	0.054895
F2H3N3-HexNAcitol	G51287LK	2026.05	2026	110.574	±	21.0994	13.6739	±	2.71918	21.1326	±	18.1116	0.621182	23.9213	±	7.46051	0.193962	16.9144	±	4.51746	0.457987	64.4666	±	23.8864	0.080597
F1H4H3-HexNAcitol	G46687AB	2056.06	2055.99	23.1287	±	9.01441	2.67169	±	0.746181	3.64333	±	1.98732	0.586475	4.66447	±	1.65522	0.239959	2.9575	±	0.92421	0.771507	12.0004	±	5.53643	0.117328
F1H3N4-HexNAcitol	G10256JP	2097.08	2097.03	88.0704	±	19.6084	9.4065	±	2.20061	29.2438	±	28.0744	0.401403	51.5399	±	20.806	0.085097	11.9036	±	2.97526	0.42021	84.2412	±	27.787	0.052445
H3N5-HexNAcitol	G14260UH	2168.12	2168.06	63.7351	±	10.357	1.55029	±	0.580503	2.8202	±	0.878079	0.209756	7.96047	±	3.28894	0.089735	1.06677	±	0.313623	0.387332	4.49117	±	1.708	0.124023
F1H3N4-HexNAcitol	G10256JP	2271.17	2271.1	20.8586	±	7.01906	45.1167	±	6.50052	42.6794	±	38.6352	0.929162	39.5825	±	16.2108	0.705099	57.6847	±	15.4288	0.38111	182.945	±	68.2296	0.085097
F3H4N3-HexNAcitol	G47448YK	2404.23	2404.15	36.0013	±	16.3592	1.34075	±	0.817237	2.01845	±	1.38899	0.615174	1.86004	±	0.617961	0.544365	1.7077	±	0.601407	0.654617	3.82632	±	1.31611	0.128052
F2H4N4-HexNAcitol	G70418MS	2475.27	2475.15	27.3725	±	3.04246	1.94708	±	0.316318	2.85652	±	2.25722	0.626432	2.60869	±	0.298634	0.138318	2.13057	±	0.542834	0.732033	11.6067	±	3.10238	0.041452
Total				41153	±	16868.3	10114.3	±	642.84	14753.4	±	2592.04		19111.2	±	1677.81		9489.45	±	1949.6		19009.9	±	2797.31
*Abbreviation. NA: N-acetylneuraminine acid; F: fucose; H: hexose; N: N-acetylhexosamine; HexNAcitol: N-acetylhexosamine alditol.
**The ion peaks whose mean values were estimated to be larger than 10 pmol/100 ug PGM at least in one sample and whose glycosyl compositions were confirmed by MS/MS analysis are shown. The ion peaks at m/z 575, 738, 749, 912, 1188, 1362, 1637, 1706, 1747, 1765, 1985, 2155, 2506, 2632, 2649, 2661, 2679, 2854, and 2924 were unassigned as glycans.

## Sheet: S3
Supporting Information Table S3. Primers and templates used in this study.
Target	Template	Primer name	Sequence (5′–3′)
For protein expression
pET3a	pET3a	pET3a_inversePCR_F	aagaagcaccatcaccat
		pET3a_inversePCR_R	gccatatgtatatctccttc
BbhIV	B. bifidum JCM 1254 WT	BbhIV_pET3a_F	AGATATACATATGGCaggcggcgatacggcggcga
		BbhIV_pET3a_R	GTGATGGTGCTTCTTctgcacgtcggcgccggtct
pET23b	pET23b	pET23b-inversePCR-F	ctcgagcaccaccacc
		pET23b-inversePCR-R	catatgtatatctcctt
BbhV	B. bifidum JCM 1254 WT	BbhV_pETE23b_F	GGAGATATACATATGgccagcgacagcggcacggc
		BbhV_pETE23b_R	TGGTGGTGCTCGAGgcccgtgttggacagcttgc
For construction of E. coli–Bifidobacterium shuttle vector pMSK187 carrying SpR gene
pTB6 replicon	pKKT427	Pr-MS718	ATGCATAATGGCGCTtaggcgcgatggcatgaactggaacctc
		Pr-MS749	TAATTCATGAAACGTaaaacccccggtcagaccgaccgagggttttcagaggcgcggacacggccgcta
pUC replicon	pKKT427	Pr-MS714	acgtttcatgaattaatggcgcttaggcgtttttccataggctccgccc
		Pr-MS715	gtatgctcggtcatatgttggaacgtcccgtagaaaagatcaaaggatc
SpR gene aad9	pKKT427	Pr-MS716	TATGACCGAGCATACattaaataataaaacaaaaa
		Pr-MS717	agcgccattatgcataattcatgaaacgttttcgttcgtgaatacatgt
For construction of E. coli–Bifidobacterium shuttle vector pMSK216 carrying CmR gene
pTB6 and pUC replicons	pMSK187	Pr-MS780	acgtttcatgaattatgcataatggc
		Pr-MS781	gtatgctcggtcatatgttggaacgtc
gap promoter	B. longum subsp. longum JCM 31944	Pr-MS784	gtaattctcccttgtagggtg
		Pr-MS785	TAATTCATGAAACGTtgatgattcgagacattcct
For construction of E. coli–Bifidobacterium shuttle vector pMSK219 carrying TetR gene
pTB6 and pUC replicons	pMSK187	Pr-MS780	acgtttcatgaattatgcataatggc
		Pr-MS781	gtatgctcggtcatatgttggaacgtc
TetR gene tet(W)	B. longum subsp. longum MCC10025	Pr-MS786	TATGACCGAGCATACgtgctttcccgaaacgtgga
		Pr-MS787	TAATTCATGAAACGTggaagcaagcaaccgaaaac
For construction of suicide plasmid pMSK207
pUC replicon and CmR gene cat	pMSK216	Pr-MS791	gtttttccataggctccgcc
		Pr-MS792	AGCCTATGGAAAAACgcctaagcgccattatgcataat
For targeted gene disruption (amplification of the homologous region)
bbhI (for insertion into pMSK151)	B. bifidum JCM 1254 WT	dBbhI_pMSK151_F	CCTGCAGAGTACTGgggcaccgcgcagaacaagg
		dBbhI_pMSK151_R	TTTGCTCAGAATTCGattccgccttcagccagatg
bbhI (for insertion into pMS207)		dBbhI_pMS207_F	ACGTTTCATGAATTagggcaccgcgcagaacaagg
		dBbhI_pMS207_R	GCCTAAGCGCCATTaattccgccttcagccagatg
bbhIV		dBbhIV_pMSK151_F	CCTGCAGAGTACTGtacattcttcgcgacatcaa
		dBbhIV_pMSK151_R	TTTGCTCAGAATTCGcctttggggcgtagaagtac
bbhV		dBbhV_pMSK151_F	CCTGCAGAGTACTGggcggccagcgacagcggca
		dBbhV_pMSK151_R	TTTGCTCAGAATTCGtgctgacggcgcggcccggc
For genomic PCR and direct sequencing
bbhI	B. bifidum JCM 1254 WT or mutant strain	dBbhI_check_F	gagagtgaaagcggccatag
		dBbhI_check_R	ggtgtaggacaggtcgaagc
bbhIV		dBbhIV_check_F	gtaaggcattaggaggcctg
		dBbhIV_check_R	gtgcagagcgaacacgaaac
bbhV		dBbhV_check_F	cagatataccgcagcgacgagg
		dBbhV_check_R	cgttggacgggatgtccttgtac
For RT-qPCR
uvrD (amplicon size: 114 bp)	B. bifidum JCM 1254 cDNA	UvrD-qF	cagtctccacgtccattgat
		UvrD-qR	ctcgatcccggtattgctta
bbhI (amplicon size: 139 bp)		bbhI-qF	tcaacgagatcgtcccctac
		bbhI-qR	cagtccttggaccacaggtt
bbhII (amplicon size: 141 bp)		bbhII-qF	ctgaaggatgacggttcgat
		bbhII-qR	cttgatctggggcttgttgt
bbhIV (amplicon size:116 bp)		bbhIV-qF	aaggttaacggcagcgagta
		bbhIV-qR	tcgatgttctgctggttgag
bbhV (amplicon size: 162 bp)		bbhV-qF	aaccgtggatcagctactgg
		bbhV-qR	agtaatcggcgatcgtatgc
Uppercase letters represent 15-bp extension sequences required for In-Fusion cloning. The modified clpP terminator sequence was underlined (58).

## Sheet: Source data
Source data for Fig. 1A								Source data for Fig. 3A,B
	Logarithmic phase			Stationary phase				3A	Incubation period (h)	WT			BbhI-			BbhIV-			BbhV-			BbhI-/BbhIV-
bbhI	12.2132	10.4333	9.69187	2.26079	2.19916	2.08569			0	0.01	0.01	0.01	0.01	0.01	0.01	0.01	0.01	0.01	0.01	0.01	0.01	0.01	0.01	0.01
bbhII	3.30444	2.68781	2.65152	2.73208	2.73188	2.36042			3	0.01	0.067	0.01	0.167	0.117	0.017	0.042	0.092	0.01	0.167	0.217	0.01	0.01	0.017	0.142
bbhIV	3.02141	2.20324	2.21576	3.81953	4.17514	3.71463			6	0.208	0.208	0.308	0.208	0.308	0.258	0.258	0.158	0.158	0.408	0.258	0.333	0.083	0.058	0.083
bbhV	1.34529	0.667888	0.67819	1.50795	1.4239	1.3898			12	0.65	0.625	0.65	0.5	0.675	0.525	0.35	0.425	0.525	0.825	0.825	0.775	0.3	0.275	0.225
									24	0.742	0.517	0.642	0.667	0.467	0.567	0.567	0.342	0.567	0.542	0.542	0.767	0.442	0.317	0.517
								3B	Incubation period (h)	WT			BbhI-			BbhIV-			BbhV-			BbhI-/BbhIV-
									0	0.01	0.01	0.01	0.01	0.01	0.01	0.01	0.01	0.01	0.01	0.01	0.01	0.01	0.01	0.01
									3	0.017	0.092	0.017	0.042	0.067	0.017	0.017	0.042	0.017	0.017	0.042	0.042	0.092	0.017	0.017
									6	0.75	0.7	0.675	0.475	0.425	0.475	0.775	0.65	0.75	0.775	0.65	0.75	0.575	0.575	0.575
									12	2.325	2.275	2.25	2.25	2.3	2.15	2.425	2.425	2.425	1.875	1.8	1.825	2.45	2.375	2.325
									24	2.2	2.025	2.125	2.025	2.05	2.075	2.375	2.325	2.35	1.7	1.75	1.7	2.4	2.325	2.275
Source data for Fig. 6A
GlcNAc
Incubation period (min)	WT			BbhI-			BbhIV-			BbhV-			BbhI-/BbhIV-
0	0	0	0	0	0	0	0	0	0	0	0	0	0	0	0
10	0.273	0.229	0.251	0.16	0.129	0.139	0.081	0.059	0.068	0.221	0.201	0.194	0.013	0.009	0.009
20	0.464	0.37	0.382	0.272	0.24	0.24	0.149	0.131	0.137	0.345	0.329	0.317	0.025	0.021	0.027
30	0.503	0.485	0.444	0.355	0.333	0.308	0.204	0.179	0.172	0.451	0.399	0.396	0.034	0.032	0.037
40	0.587	0.514	0.53	0.41	0.368	0.379	0.239	0.213	0.195	0.509	0.465	0.487	0.04	0.036	0.037
60	0.68	0.594	0.623	0.464	0.444	0.41	0.257	0.256	0.251	0.574	0.537	0.509	0.038	0.039	0.038
120	0.838	0.797	0.755	0.679	0.553	0.61	0.427	0.364	0.369	0.793	0.719	0.759	0.091	0.082	0.08
Fuc
Incubation period (min)	WT			BbhI-			BbhIV-			BbhV-			BbhI-/BbhIV-
0	0	0	0.0058	0	0	0.0058	0	0	0.0058	0	0	0.0058	0	0	0.0058
10	0.4304	0.3929	0.4305	0.4099	0.3687	0.353	0.4599	0.3416	0.3888	0.3539	0.3339	0.3138	0.4431	0.3703	0.3575
20	0.6954	0.6168	0.6055	0.6235	0.5864	0.5755	0.6403	0.6027	0.5985	0.5474	0.5373	0.5078	0.642	0.5735	0.616
30	0.7135	0.7488	0.6587	0.7376	0.7342	0.6444	0.7747	0.7251	0.661	0.675	0.6284	0.6019	0.7487	0.6948	0.6948
40	0.7934	0.763	0.767	0.7769	0.7665	0.7559	0.8423	0.7992	0.7782	0.7555	0.7045	0.7427	0.8102	0.7661	0.7251
60	0.9402	0.8475	0.8622	0.8356	0.8646	0.7832	0.8908	0.8856	0.8162	0.8261	0.7947	0.7283	0.8009	0.7817	0.7169
120	0.9829	0.9653	0.9192	1.0087	0.89	0.9564	1.0301	0.9558	0.9287	0.9837	0.9143	0.9456	0.9541	0.8964	0.8281
Gal
Incubation period (min)	WT			BbhI-			BbhIV-			BbhV-			BbhI-/BbhIV-
0	0.002	0	0	0.002	0	0	0.002	0	0	0.002	0	0	0.002	0	0
10	0.364	0.318	0.349	0.324	0.29	0.283	0.342	0.27	0.306	0.3	0.287	0.279	0.318	0.278	0.262
20	0.583	0.497	0.513	0.493	0.47	0.454	0.508	0.494	0.498	0.452	0.454	0.445	0.461	0.422	0.454
30	0.604	0.626	0.565	0.589	0.587	0.523	0.641	0.604	0.563	0.567	0.53	0.532	0.545	0.521	0.529
40	0.676	0.655	0.663	0.642	0.62	0.62	0.703	0.672	0.65	0.633	0.599	0.638	0.605	0.577	0.564
60	0.784	0.74	0.754	0.697	0.711	0.651	0.742	0.753	0.721	0.706	0.687	0.648	0.615	0.599	0.562
120	0.872	0.891	0.832	0.861	0.77	0.835	0.908	0.853	0.848	0.87	0.824	0.876	0.775	0.728	0.688
Neu5Ac
Incubation period (min)	WT			BbhI-			BbhIV-			BbhV-			BbhI-/BbhIV-
0	0.0037	0	0	0.0037	0	0	0.0037	0	0	0.0037	0	0	0.0037	0	0
10	0.0101	0.008	0.0096	0.0095	0.0094	0.0094	0.0128	0.0097	0.0107	0.0089	0.0067	0.0079	0.015	0.0114	0.009
20	0.0167	0.0122	0.0145	0.0172	0.0157	0.0144	0.0167	0.0146	0.0166	0.0148	0.0122	0.0134	0.0186	0.0158	0.0175
30	0.0203	0.0206	0.0185	0.0235	0.0208	0.0173	0.022	0.0199	0.0206	0.0206	0.0163	0.0163	0.0242	0.0212	0.0196
40	0.0246	0.0229	0.0239	0.026	0.0244	0.0226	0.0285	0.0261	0.0247	0.0237	0.0204	0.0228	0.029	0.0265	0.0243
60	0.0329	0.0312	0.0291	0.031	0.0295	0.0273	0.0332	0.0319	0.0309	0.0268	0.0262	0.0225	0.0296	0.028	0.0255
120	0.0446	0.0448	0.0398	0.0487	0.0392	0.0415	0.0495	0.042	0.044	0.0441	0.0386	0.0416	0.0453	0.0403	0.0423
GalNAc
Incubation period (min)	WT			BbhI-			BbhIV-			BbhV-			BbhI-/BbhIV-
0	0	0	0	0	0	0	0	0	0	0	0	0	0	0	0
10	0	0	0	0	0	0	0	0	0	0	0	0	0	0	0
20	0	0	0	0	0	0	0	0	0	0	0	0	0	0	0
30	0	0	0	0	0	0	0	0	0	0	0	0	0	0	0
40	0	0	0	0	0	0	0	0	0	0	0	0	0	0	0
60	0	0	0	0	0	0	0	0	0	0	0	0	0	0	0
120	0	0	0	0	0	0	0	0	0	0	0	0	0	0	0
Source data for Fig. 6B
Incubation period (h)	Monoculture			With WT B. bifidum			With BbhI-/BbhIV- B. bifidum
0	27000000	28000000	41000000	27000000	28000000	41000000	27000000	28000000	41000000
6	55000000	65000000	61000000	150000000	187000000	183000000	80000000	105000000	153000000
12	44000000	52000000	39000000	294000000	199000000	248000000	206000000	143000000	130000000
24	27000000	37000000	51000000	327000000	308000000	287000000	211000000	187000000	172000000
Source data for Fig. 6C				Source data for Fig. 6D
B. breve				GlcNAc	47.9418	44.5495	49.4684
1.10417	0.916667	0.891667		Fuc	0.553756	0.586275	0
				Gal	73.7535	74.9597	72
				NeuAc	0	0	0
				GalNAc	94.9979	96.4329	94
Source data for Fig. 6E											Source data for Fig. S1B				Source data for Fig. S1C
GlcNAc												Elution volume (mL)	Molecular mass (kDa)		BbhIV
Incubation period (h)	Monoculture			With WT B. bifidum			With BbhI-/BbhIV- B. bifidum				Tyroglobulin	8.74	669		[S] (mM)	v (μM/s)
0	0	0	0	0	0	0	0	0	0		Ferritin	9.92	440		0.01	0.00150117	0.007505	0.0030017	0.0015012	0.006005
3	0	0	0	0.082078	0.088113	0.070862	0	0	0		Aldrase	11.87	158		0.1	0.04128	0.0427817	0.04128	0.048035	0.0495367
6	0	0	0	0.136709	0.148379	0.12508	0	0	0		Conalbumin	13.56	75		0.25	0.0780567	0.08256	0.075055	0.11033	0.102825
12	0	0	0	0.030244	0.072447	0.050801	0	0	0		BbhIV	10.94	264.317		0.5	0.186137	0.16512	0.186137	0.17863	0.17863
24	0	0	0	0	0	0	0	0	0		BbhV	11.95	171.063		1	0.298718	0.294215	0.303222	0.326488	0.32799
															1.5	0.39704	0.362515	0.42406	0.41205	0.371522
Fuc															2	0.430815	0.474347	0.531388	0.444325	0.450328
Incubation period (h)	Monoculture			With WT B. bifidum			With BbhI-/BbhIV- B. bifidum								3	0.491608	0.442073	0.598187	0.512625	0.577172
0	0.088537	0.088679	0.077857	0.088537	0.088679	0.077857	0.088537	0.088679	0.077857						5	0.613948	0.618452	0.61695	0.655228	0.595185
3	0.04862	0.045449	0.047482	0.161289	0.171172	0.155075	0.21318	0.23761	0.238563						6.25	0.664985	0.621453	0.648473	0.676995	0.592933
6	0.048506	0.047568	0.043956	0.123733	0.139603	0.137711	0.131966	0.15024	0.156255
12	0.041894	0.04333	0.04087	0.092021	0.092945	0.099657	0.070121	0.071671	0.073221
24	0.042676	0.045179	0.042363	0.052218	0.057721	0.05637	0.05273	0.052772	0.052957						BbhV
															[S] (mM)	v (μM/s)
Gal															0.01	0.0071333	0.0224	0.0056	0.0076667	0.0076667
Incubation period (h)	Monoculture			With WT B. bifidum			With BbhI-/BbhIV- B. bifidum								0.1	0.0687167	0.07025	0.0656667	0.0774	0.0804667
0	0	0	0	0	0	0	0	0	0						0.25	0.15525	0.14915	0.1354	0.16095	0.1732
3	0	0	0	0.216507	0.226009	0.195357	0.315267	0.335452	0.322118						0.5	0.215317	0.265717	0.2138	0.259817	0.255217
6	0	0	0	0.457272	0.482486	0.429982	0.562211	0.541373	0.54035						1	0.401617	0.368033	0.31305	0.372467	0.3832
12	0	0	0	0.652872	0.6326	0.606314	0.815579	0.779147	0.754459						1.5	0.438267	0.488667	0.337483	0.520383	0.517317
24	0	0	0	0.867858	0.902458	0.98231	0.919933	0.994649	1.05463						2	0.539567	0.525833	0.399083	0.538783	0.524983
															3	0.554333	0.60625	0.458133	0.527283	0.602383
NeuAc															5	0.5971	0.624583	0.537533	0.672133	0.60315
Incubation period (h)	Monoculture			With WT B. bifidum			With BbhI-/BbhIV- B. bifidum
0	0.122151	0.112856	0.10448	0.122151	0.112856	0.10448	0.122151	0.112856	0.10448
3	0	0	0	0	0	0	0	0	0
6	0	0	0	0	0	0	0	0	0
12	0	0	0	0	0	0	0	0	0
24	0	0	0	0	0	0	0	0	0
GalNAc
Incubation period (h)	Monoculture			With WT B. bifidum			With BbhI-/BbhIV- B. bifidum
0	0	0	0	0	0	0	0	0	0
3	0	0	0	0	0	0	0	0	0
6	0	0	0	0	0	0	0	0	0
12	0	0	0	0	0	0	0	0	0
24	0	0	0	0	0	0	0	0	0
Source data for Fig. 7
M. musculus			CGVVEGFYGRPWVMEQRKELFRRLQKWELNTYLYAPKDDYKHRMFWREMYSVEEAEQLMTLISAAREYEIEFIYAISPGLDITFSNPKEVSTLKRKLDQVSQFGCRSFALLFDDIDHNMCAADKEVFSSFAHAQVSITNEIYQYLGEPETFLFCPTEYCGTFCYPNVSQSPYLRTVGEKLLPGIEVLWTGPKVVSKEIPVESIEEVSKIIKRAPVIWDNIHANDYDQKRLFLGPYKGRSTELIPRLKGVLTNPNCEFEANYVAIHTLATWYKSNMNGVRKDVVM
H. sapiens			CGVVEGFYGRPWVMEQRKELFRRLQKWELNTYLYAPKDDYKHRMFWREMYSVEEAEQLMTLISAAREYEIEFIYAISPGLDITFSNPKEVSTLKRKLDQVSQFGCRSFALLFDDIDHNMCAADKEVFSSFAHAQVSITNEIYQYLGEPETFLFCPTEYCGTFCYPNVSQSPYLRTVGEKLLPGIEVLWTGPKVVSKEIPVESIEEVSKIIKRAPVIWDNIHANDYDQKRLFLGPYKGRSTELIPRLKGVLTNPNCEFEANYVAIHTLATWYKSNMNGVRKDVVM
R. norvegicus			CGVVEGFYGRPWVMEQRKELFRRLQKWELNTYLYAPKDDYKHRMFWREMYSVEEAEQLMTLISAAREYEIEFIYAISPGLDITFSNPKEVSTLKRKLDQVSQFGCRSFALLFDDIDHNMCAADKEVFSSFAHAQVSITNEIYQYLGEPETFLFCPTEYCGTFCYPSVSQSPYLRTVGEKLLPGIEVLWTGPKVVSKEIPVESIEEVSKIIKRAPVIWDNIHANDYDQKRLFLGPYKGRSTELIPRLKGVLTNPNCEFEANYVAIHTLATWYKSNMNGVRKDVVM
T. adhaerens			GVVEGFYGKPWSFEQRKTLFSNMAKWGLNTYMYGPKDDEKHRAAWKQAYSKREGDSLRALIRAAEESGILFIYAISPGVDITYSSNRDMKFLKDKLDQIRNFGCNSFAIFFDDIDTVMCLQDQEEFESFAAAQVEVTNEIYKYLGMPANFLFCPTEYCAARADPNVKESKYLVTVGTGLHSDIHIMWTGPKVVSNKISVESILELQTVLRRKPVIWDNIHANDYEQGRLNLGPYDCRPAELMESLNGIFTNPNCEFELNYVPIRTFSLWCQSKRTRFNYDVEKALEQSIREWT
P. rubens Wisconsin 54-1255			RGSIEGFYGVPWSHEARLDQFAFYGKHKMNTYVYTPKDDLLLRAKWRTLYSGDELTQLKELVETANANHVDFTYALSPGLDVCYSSDEDFDATVAKFNQLRDFGVSNFYIALDDIPLEFHCDADKKKWPKTKNDEWIADAQTFYLNRVQTEYIEPNNLEDLETVPTHYAGSATSPYKTEFGTKLNKKIRVQWTGEGVFSDEITVDSVVAADKSYVTENLFLWDNFPVNDANRDRLFLNPLTKRAAELYKHLLGFTSNPMNQPYASMATLANYGDYTWNGPSYDATKSTEASLWELSGTDTTVHNALIAF
S. pyogenes M1 GAS SF370			RGIIEGFYGTPWTREERLDCLRFIGNKRMNTYMYAPKDDDYQRKLWRDLYPEDWVTYFKELLAVAKEEGLDFWYMISPGLDFDYTKEADYQLLYQKLQQLLALGVCHFGLLLDDIDYQIVDAVERRFKKTAYAQAHLATEVHHFLNQQHAAPELVICPTEYDNHHDSIYLQELSERIPKEVAFFWTGPSTLASQISQADIETMAAVYQRPIIIWDNIPVNDYQKDPERLFLTPFANRSPFLCQPDYQVKGIVSNPMISWELSKLTLTDMSHYLWDANRYQPSHSWLETLTDYTEDTELALALQAFA
T. terrenum ATCC BAA-798			RGIIEGFYGKPWEHQERLDMFEFMQANNLNAYIYAPKQDLYHRELWREPYKEEQLQLFKELIEKAGSCGINFTFAISPGLSLVYSSEEELETLIRKITPFLEMGVHSIGIFFDDVPFDLIHEEDRNSYSNLAEAQADFLTRVLQRLESTISTPQIIMCPTFYCNDPNLEYLRILGQRLPKNIDVFWTGPNVCSHEITTSHMQEVQKSLQRPATLWDNYPVNDGGMMPELHIGPYDHRDPELHTHVVGIYANPMALPEASKLPLYTFAQYLNSPSQYNPQDSWRQAVSTLLGEDNLSAMEKFY
C. perfrigens ATCC13124 (NagH)			RGFIEGYYGNPWSNEDRAELMKFGGDYKLNQYVFAPKDDPYHNSKWRDLYPEEKLSEIKKLAQMGNETKNRYVYALHPFMNNPVRFDTEENYQNDLGVIKAKFTQLLENDVRQFAILADDASAPAQGASMYVKLLTDLTRWLEEQQSTYPDLKTDLMFCPSDYYGNGSSAQLKELNKAEDNVSIVMTGGRIWGEVDENFANNFMNNISTEGHPGRAPFFWINWPCSDNSKQHLIMGGNDTFLHPGVDPSKIDGIVLNPMQQAEANKSALFAIADYAWNIWDNKEEADENWNDSFKYMDHGTAEE
C. perfringens CPN50 (NagH)			RGFIEGYYGNPWSNEDRAELMKFGGDYKLNQYVFAPKDDPYHNSKWRDLYPEEKLSEIKKLAQMGNETKNRYVYALHPFMNNPVRFDTEENYQNDLGVIKAKFTQLLENDVRQFAILADDASAPAQGASMYVKLLTDLTRWLEEQQSTYPDLKTDLMFCPSDYYGNGSSAQLKELNKAEDNVSIVMTGGRIWGEVDENFANNFMNNISTEGHPGRAPFFWINWPCSDNSKQHLIMGGNDTFLHPGVDPSKIDGIVLNPMQQAEANKSALFAIADYAWNIWDNKEEADENWNDSFKYMDHGTAEE
C. paraputrificum M-21			RGFIEGYYGNPWSVQDRADLMTYGGYYKLNAYFYAPKDDPKHRVQWRSLYTEDELKWIKQLADAGNASKCRFVYGIHPFPGNDAFGIGKDEAGYQKDLVDLKSKLKQVIDQGVRQVAILADDFANPGGELGLRLVNDITNWLENEVKLEYPDMKTTLPYVPYDYMGNGSGAEFTSLKEAPENVQLVQTGGRIWGEVTQNFSQTFKNNTGRSPYYWINWPCSDNSKSHLIMGGNDTFLHPGVDPTLIEGIMLNPMQQSEANKSALFAVADYSWNIWKTKEQADKNWNDSFKYMDHNTAIETEASAALREI
C. perfringens str. 13 (NagH)			RGFIEGYYGNPWSNEDRAELMKFGGDYKLNQYVFAPKDDPYHNSKWRDLYPEEKLSEIKKLAQVGNETKNRYVYALHPFMNNPVRFDTEENYQNDLGVIKAKFTQLLENDVRQFAILADDASAPAQGASMYVKLLTDLTRWLEEQQSTYPDLKTDLMFCPSDYYGNGSSAQLKELNKAEDNVSIVMTGGRIWGEVDENFANNFMNNISTEGHPGRAPFFWINWPCSDNSKQHLIMGGNDTFLHPGVDPSKIDGIVLNPMQQAEANKSALFAIADYAWNIWDNKEEADENWNDSFKYMDHGTAEE
BbhIV			RGFIEGYYGNPWSTQDRINLMKWGGYYKLNSYFYAPKDDPKHNSQWRTLYTQDELDTKIKPLADAGNASKTRFVFALHPFMSNAIRFNSEANYQADLKVLQDKFAQTIGVGVRQIAILADDAANVGGNNYTKLLTDMVAWLKEMKKTYPDLKTTLPFVTQEYMGNGMSYFANFPKEVQIVMTGGRVWGEVSQNFTDTFTSNVGRGPYMWINWPCSDNSKSHLIMGGYDTFLHPGVDPSKIQGIVLNPMQQSEPSKVGIFGNATYSWNIWRSKSEADQAWQDSFSFVDHNSAVPTAASNALREL
BbhV			RGFIEGYYGSPWSTKDRVNLMTWGGYYKMNTYVYAPKDDPLHRNNWRGLYTKDQIENEIKPQAEAGNKSKVRFVYALAPFHNDGEARGKHFRFDTEEHYQKDLKELKAKYMQTIDAGVRQIALLADDSTDWGAQYGNDNTYVRVLKDLTDWIHELQQEKNDDGTAKYEGLKDTILYCPALYSYTGAGDAWYKDIPSNVQIVMTGGRTFGVASKDFADTFTKNTGRAPFMWINWPCSDMNRNTAYQYLVMGGQNNFLKPGATYGTYDGIMLNPMQQSEPSKQGIFMAADYSWNLWQSEKDGQQSWEDSFSYIDH
C. perfrigens ATCC 13124 (NagK)			RGFIEGYYGIPWSNENRKDLMKFGGDFKMNSYIFAPKDDQYHSLKWREPYPAEKLAEIKEMVDVGIATKNKFIWTIHPFLKDGMNFGSEESYKADLEKIIAKFEQLYSVGVRQFGVLADDAEGEANNQVKLMEDLEKWRLQKGDVYEFIFVPKVYTKESAGGDVNNEYLKTIGTMPETIDIMWTGDVILGYVTQETFEFFEEAVGRQAFMWLNWPVNDINNKRLLMGKGEMLDPTVTNFKGIVTNPMQEAQASKVALFAIADYGWNRADFDMDKSWKDSFKYIEPDASEELYTFAK
B. thetaiotaomicron VPI-5482			RGVVEGFYGTPWSHQARLSQLKFYGKNKMNTYIYGPKDDPYHSAPNWRLPYPDKEAAQLQELVAVANENEVDFVWAIHPGQDIKWNKEDRDLLLAKFEKMYQLGVRSFAVFFDDISGEGTNPQKQAELLNYIDEKFAQVKPDINQLVMCPTEYNKSWSNPNGNYLTTLGDKLNPSIQIMWTGDRVISDITRDGISWINERIKRPAYIWWNFPVSDYVRDHLLLGPVYGNDTTIAKEMSGFVTNPMEHAESSKIAIYSVASYAWNPAKYDTWQTWKDAIRTILPSAAEELECFA
B. caccae ATCC 43185			RGVVEGFYGTPWSHQARLRQLKFYGENKMNTYIYGPKDDPYHSAPNWRLPYPEKEAAQLQELVKVANENEVDFVWAIHPGQDIKWNQEDRDLLLSKFEKMYQLGVRSFAVFFDDISGEGTNPQKQAELLNYIDEAFVKAKPDVTPLIMCPTEYNKSWSNPKGNYLTTLGEKLNPSVQIMWTGDRVISDITRDGISWINERIKRPAYIWWNFPVSDYVRDHLLLGPVYGNDTTIAKEMSGFVTNPMEHAEASKIAIYSVASYAWNPTKYDTWKTWKDAIRTILPGAADELECFA
B. fragilis NCTC 9343			RGVVEGFYGTPWSHEARLRQLKFYGENKMNTYIYGPKDDPYHSSPNWRLPYPEKEALQLQELVKVANENEVDFVWAIHPGQDIKWNQEDRDLLLAKFEKMYDLGVRSFAVFFDDISGEGTNPNKQAELLNYIDEKFVKVKPDVTPLVMCPTEYNKSWSNPKGNYLTTLGEKLNPSIQIMWTGDRVISDITKDGIAWINARIKRPAYIWWNFPVSDYVRDHLLLGPVYGNDTQIADQMSGFVTNPMEHAEASKIAIYSVADYAWNPEKYNSEQTWKDAIRTILPSAADELEFFA
A. muciniphila ATCC BAA-835			RGTVEGFYGTPWSHEARLSQLRFYGQNKMNTYIYGPKDDPYHSSPHWRDPYPADQAAQIRELVKVAKENHVDFVWAIHPGKDIKWTEEDMNNVIKKFEMMYKLGVRSFAVFFDDIFGEGKRGDMQALLLNKINDEFVKVKKDVTPLVMCPTEYNRGWANPKPGTYLDILGDRLDPSIHVMWTGNSVCHDITLEGQQWVNRRIKRPSYVWWNFPVTDYCRSNLCMGRVYGLATEPGARESMGGFVSNPMDKPEASKVSLFGLADYSWNINGFKSEESWKEGVRRLFPKAAEAMQVFV
C. perfrigens ATCC 13124 (NagJ)			RGIVEGFYGTPWTHQDRLDQIKFYGENKLNTYIYAPKDDPYHREKWREPYPESEMQRMQELINASAENKVDFVFGISPGIDIRFDGDAGEEDFNHLITKAESLYDMGVRSFAIYWDDIQDKSAAKHAQVLNRFNEEFVKAKGDVKPLITVPTEYDTGAMVSNGQPRAYTRIFAETVDPSIEVMWTGPGVVTNEIPLSDAQLISGIYNRNMAVWWNYPVTDYFKGKLALGPMHGLDKGLNQYVDFFTVNPMEHAELSKISIHTAADYSWNMDNYDYDKAWNRAIDMLYGDLAEDMKVFA
C. perfringens str. 13 (NagJ)			RGIVEGFYGTPWTHKDRLDQIKFYGENKLNTYIYAPKDDPYHREKWREPYPENEMQRMQELIDASAENKVDFVFGISPGIDIRFDGEAGEEDFNHLIAKAESLYDMGVRSFAIYWDDIQDKSAAKHAQVLNRFNEEFVKAKGDVKPLITVPTEYDTGAMVSNGQPRTYTRIFAETVDPSIEVMWTGPGVVTNEIPLSDAQLISGIYNRNMAVWWNYPVTDYFKGKLALGPMHGLDKGLNQYVDFFTVNPMEHAELSKISIHTAADYSWNMDNYDYDKAWNRAIDMLYGDLAEDMKVFA
C. perfrigens ATCC 13124 (NagI)			RAVVEGFYGTPWSQEERLDQIKMYGEYKMNAYIYAPKSDPYHREKWREPYPASELDRMKELIKTANENKVDFVFAISPGLDIKFEGEEGEADFKALINKAETLYDMGVRSFAILWDDIENRSGVQQAEVLNRFNKEFIKNKEGVKPLITVPVEYWGSSMFNGEEVKTYTKEFAETLDKDIEVMWTGNDVIPPNGVSLEDAKKVSNVYNRKMMLWWNYPVNDYKEDKMALGPIYDLDRNLDEEVSGFIVNPMRFSDASKISTLTGADYGWNSVSYEAEKSWDKAIEIIAGEMKEEFKIFA
